# Supplementary material for: The accuracy of self-reported height, weight and BMI in a sample of emerging adult college students across California: an observational study
Source: BMC Med Res Methodol. 2026 Jan 12;26:28. doi: 10.1186/s12874-025-02745-5 (PMC12888549; doi:10.1186/s12874-025-02745-5)
Supplement: Supplementary file 1 — Additional file 1. Full study sample participant characteristics (including participants excluded from analytical sample). A table containing descriptive statistics of the full sample of the study, including the participants who were excluded from the analytical sample. [file 12874_2025_2745_MOESM1_ESM.xlsx]

## Sheet: Sheet1
Full study sample participant characteristics (including participants excluded from analytical sample)
Characteristic	Frequency (%)
Overall sample	751 (100%)
Gender
Cisgender man	228 (30.4%)
Cisgender woman	418 (55.7%)
Trans/genderqueer/nonbinary	46 (6.1%)
Don’t know/prefer not to say	59 (7.9%)
Sexual orientation
Heterosexual or straight	514 (68.4%)
Gay, Lesbian, Bisexual, Pansexual, Queer	160 (21.3%)
Another sexual orientation	41 (5.5%)
Don’t know/prefer not to say	36 (4.8%)
Race/ethnicity
White	57 (7.6%)
Hispanic/Latine	271 (36.1%)
AAPI	262 (34.9%)
Other race/ethnicity	48 (6.4%)
Multiracial	59 (7.9%)
Don’t know/prefer not to say	54 (7.2%)
Poverty status
At or below poverty level	113 (20.9%)
>Poverty level	140 (25.8%)
Missing income information	289 (53.3%)
Weight status (Measured BMI)
Underweight (BMI<18.5)	59 (8.0%)
Normal weight	400 (54.3%)
Overweight	166 (22.5%)
Obese (BMI≥30)	112 (15.2%)
Disordered eating
No	466 (65.8%)
Yes	242 (34.2%)
