# Supplementary material for: The accuracy of self-reported height, weight and BMI in a sample of emerging adult college students across California: an observational study
Source: BMC Med Res Methodol. 2026 Jan 12;26:28. doi: 10.1186/s12874-025-02745-5 (PMC12888549; doi:10.1186/s12874-025-02745-5)
Supplement: Supplementary file 2 — Additional file 2. A table containing Person’s correlations for self-reported and measured height, weight, and BMI for the sample divided by gender and race/ethnicity. [file 12874_2025_2745_MOESM2_ESM.xlsx]

## Sheet: Sheet1
Divided by gender and race/ethnicity: Pearson’s correlations for self-reported and measured height, weight, and BMI
Category	Mean (95% CI)
	Cisgender Men	Cisgender Women
Height Pearson’s Correlation (r)
Overall	0.86*	0.92*
White	0.73*	0.97*
Hispanic/Latine	0.85*	0.92*
AAPI	0.84*	0.85*
Other race/ethnicity	0.96*	0.95*
Multiracial	0.98*	0.97*
Weight Pearson’s Correlation (r)
Overall	0.98*	0.97*
White	0.99*	0.99*
Hispanic/Latine	0.98*	0.97*
AAPI	0.97*	0.97*
Other race/ethnicity	0.99*	0.98*
Multiracial	0.99*	0.97*
BMI Pearson’s Correlation (r)
Overall	0.96*	0.96*
White	0.93*	0.98*
Hispanic/Latine	0.97*	0.96*
AAPI	0.93*	0.95*
Other race/ethnicity	0.99*	0.98*
Multiracial	0.99*	0.97*
* p ≤ 0.05 significance
We excluded participants who did not know or preferred not to say their race/ethnicity because their inclusion would have made subgroups too small for us to analyze. They are still included in the overall category analyses. We also removed all TGD participants for every race/ethnicity category due to small subgroup sizes.
