# Supplementary material for: The accuracy of self-reported height, weight and BMI in a sample of emerging adult college students across California: an observational study
Source: BMC Med Res Methodol. 2026 Jan 12;26:28. doi: 10.1186/s12874-025-02745-5 (PMC12888549; doi:10.1186/s12874-025-02745-5)
Supplement: Supplementary file 3 — Additional file 3. Table 2 stratified by research site. A table detailing the same analysis as completed in Table 2, but with the sample divided by whether participants attend CSUEB or UCR. [file 12874_2025_2745_MOESM3_ESM.xlsx]

## Sheet: Sheet1
Table 2 stratified by research site
Characteristic	Height Misreporting Coefficient (95% CI)	Height P>|t|	Weight Misreporting Coefficient (95% CI)	Weight P>|t|	BMI Misreporting Coefficient (95% CI)	BMI P>|t|
CSUEB Age	0.16 (-0.20, 0.52)	0.389	-0.39 (-0.70, -0.07)	0.017*	-0.18 (-0.33, -0.03)	0.017*
UCR Age	0.07 (-0.13, 0.27)	0.499	0.02 (-0.20, 0.25)	0.808	-0.01 (-0.11, 0.09)	0.805
CSUEB Weight status (ref: normal weight)
Underweight	-0.84 (-3.93, 2.24)	0.589	0.49 (-2.19, 3.18)	0.716	0.35 (-0.91, 1.60)	0.588
Overweight	-0.49 (-1.99, 1.01)	0.519	-0.50 (-1.80, 0.81)	0.451	-0.12 (-0.73, 0.49)	0.707
Obese	0.46 (-1.51, 2.43)	0.645	-2.18 (-3.89, -0.46)	0.013*	-1.10 (-1.90, -0.29)	0.008*
UCR Weight status (ref: normal weight)
Underweight	0.23 (-0.72, 1.18)	0.631	1.15 (0.11, 2.20)	0.030*	0.44 (-0.01, 0.89)	0.054
Overweight	0.27 (-0.37, 0.91)	0.402	-1.09 (-1.80, -0.39)	0.002*	-0.57 (-0.87, -0.27)	<0.001*
Obese	1.45 (0.68, 2.21)	<0.001*	-1.73 (-2.57, 0.89)	<0.001*	-1.37 (-1.73, -1.00)	<0.001*
CSUEB Gender (ref: cisgender men)
Cisgender women	-1.91 (-3.37, -0.45)	0.011*	0.22 (-1.09, 1.53)	0.741	0.57 (-0.04, 1.17)	0.066
Trans/genderqueer/nonbinary	-1.25 (-3.64, 1.14)	0.302	0.81 (-1.34, 2.95)	0.459	0.65 (-0.34, 1.65)	0.193
UCR Gender (ref: cisgender men)
Cisgender women	-1.27 (-1.84, -0.71)	<0.001*	-0.33 (-0.96, 0.29)	0.295	0.22 (-0.06, 0.51)	0.121
Trans/genderqueer/nonbinary	-0.91 (-2.11, 0.30)	0.139	0.13 (-1.20, 1.46)	0.846	0.33 (-0.2, 0.93)	0.282
CSUEB Sex assigned at birth (ref: male)
Female	-1.94 (-3.27, -0.62)	0.004*	0.25 (-0.97, 1.46)	0.688	0.59 (0.03, 1.15)	0.040*
UCR Sex assigned at birth (ref: male)
Female	-1.24 (-1.77, -0.72)	0.8	-0.37 (-0.97, 0.23)	0.228	0.19 (-0.08, 0.46)	0.161
CSUEB Sexual orientation (ref: heterosexual or straight)
Gay/Lesbian/Bisexual/Pansexual/Queer	0.16 (-1.32, 1.64)	0.832	-0.50 (-1.81, 0.80)	0.448	-0.29 (-0.91, 0.32)	0.349
Other sexual orientation	0.85 (-1.66, 3.36)	0.502	0.66 (-1.56, 2.88)	0.557	-0.03 (-1.08, 1.01)	0.949
UCR Sexual orientation (ref: heterosexual or straight)
Gay/Lesbian/Bisexual/Pansexual/Queer	-0.71 (-1.36, -0.06)	0.032*	-0.35 (-1.06, 0.35)	0.324	0.05 (-0.27, 0.37)	0.764
Other sexual orientation	-0.95 (-2.18, -0.28)	0.13	0.67 (-0.67, 2.01)	0.329	0.58 (-0.03, 1.19)	0.064
CSUEB Household poverty status (ref: at or below the poverty level)
Above the poverty level	0.22 (-2.27, 2.71)	0.862	1.46 (-0.66, 3.58)	0.176	0.32 (-0.66, 1.31)	0.515
Missing income information	-0.70 (-2.73, 1.34)	0.497	1.77 (0.04, 3.51)	0.046*	0.77 (-0.04, 1.58)	0.062
UCR Household poverty status (ref: at or below the poverty level)
Above the poverty level	0.08 (-0.86, 1.03)	0.864	0.13 (-0.85, 1.12)	0.788	0.04 (-0.41, 0.49)	0.855
Missing income information	0.29 (-0.55, 1.14)	0.494	0.04 (-0.84, 0.91)	0.935	-0.02 (-0.42, 0.38)	0.912
CSUEB Disordered eating (ref: no)
Yes	0.71 (-0.74, 2.17)	0.335	0.36 (-0.91, 1.63)	0.576	-0.15 (-0.75, 0.44)	0.618
UCR Disordered eating (ref: no)
Yes	0.39 (-0.15, 0.94)	0.159	-0.04 (-0.63, 0.55)	0.89	-0.16 (-0.42, 0.11)	0.256
CSUEB Race/ethnicity (ref: white)
Hispanic/Latine	0.23 (-2.09, 2.56)	0.842	-0.10 (-2.15, 1.96)	0.926	-0.20 (-1.17, 0.78)	0.686
AAPI	0.52 (-1.82, 2.85)	0.662	-0.36 (-2.42, 1.70)	0.73	-0.27 (-1.25, 0.70)	0.579
Other race/ethnicity	2.46 (-0.54, 5.45)	0.107	-0.04 (-2.68, 2.61)	0.978	-0.71 (-1.96, 0.54)	0.264
Multiracial	0.69 (-2.18, 3.55)	0.635	0.94 (-1.59, 3.47)	0.462	0.02 (-1.17, 1.22)	0.972
UCR Race/ethnicity (ref: white)
Hispanic/Latine	0.26 (-0.78, 1.29)	0.629	-1.63 (-2.76, -0.51)	0.005*	-0.67 (-1.18, -0.17)	0.009*
AAPI	-0.49 (-1.53, 0.55)	0.355	-1.38 (-2.50, -0.25)	0.017*	-0.29 (-0.80, 0.22)	0.259
Other race/ethnicity	-0.33 (-1.85, 1.18)	0.666	-1.42 (-3.07, 0.22)	0.089	-0.37 (-1.11, 0.37)	0.321
Multiracial	-0.36 (-1.65, 0.94)	0.588	-0.97 (-2.38, 0.43)	0.176	-0.16 (-0.79, 0.47)	0.623
CSUEB Race/ethnicity (ref: Hispanic/Latine)
White	-0.23 (-2.56, 2.09)	0.842	0.10 (-1.96, 2.15)	0.926	0.20 (-0.77, 1.17)	0.686
AAPI	0.28 (-1.34, 1.91)	0.731	-0.26 (-1.70, 1.17)	0.716	-0.07 (-0.76, 0.61)	0.828
Other race/ethnicity	2.22 (-0.26, 4.70)	0.078	0.06 (-2.13, 2.25)	0.957	-0.51 (-1.55, 0.53)	0.332
Multiracial	0.46 (-1.87, 2.78)	0.699	1.04 (-1.02, 3.09)	0.319	0.22 (-0.75, 1.20)	0.654
UCR Race/ethnicity (ref: Hispanic/Latine)
White	-0.26 (-1.29, 0.78)	0.629	1.63 (0.51, 2.76)	0.005*	0.67 (0.17, 1.18)	0.009*
AAPI	-0.75 (-1.35, -0.14)	0.016*	0.26 (-0.40, 0.92)	0.443	0.38 (0.83, 0.68)	0.012*
Other race/ethnicity	-0.59 (-1.84, 0.67)	0.358	0.21 (-1.15, 1.57)	0.763	0.30 (-0.32, 0.91)	0.339
Multiracial	-0.61 (-1.60, 0.37)	0.221	0.66 (-0.40, 1.73)	0.223	0.51 (0.03, 0.99)	0.036*
CSUEB Race/ethnicity (ref: AAPI)
White	-0.52 (-2.84, 1.82)	0.662	0.36 (-1.70, 2.42)	0.73	0.27 (-0.70, 1.25)	0.579
Hispanic/Latine	-0.28 (-1.91, 1.34)	0.731	0.26 (-1.17, 1.70)	0.716	0.07 (-0.61, 0.76)	0.828
Other race/ethnicity	1.94 (-0.55, 4.43)	0.125	0.32 (-1.87, 2.52)	0.771	-0.44 (-1.48, 0.61)	0.409
Multiracial	0.17 (-2.16, 2.50)	0.883	1.30 (-0.76, 3.36)	0.213	0.30 (-0.68, 1.27)	0.55
UCR Race/ethnicity (ref: AAPI)
White	0.49 (-0.55, 1.53)	0.355	1.38 (0.25, 2.50)	0.017*	0.29 (-0.22, 0.80)	0.259
Hispanic/Latine	0.75 (0.14, 1.35)	0.016*	-0.26 (-0.92, 0.40)	0.443	-0.38 (-0.68, -0.08)	0.012*
Other race/ethnicity	0.16 (-1.10, 1.42)	0.807	-0.05 (-1.41, 1.32)	0.945	-0.08 (-0.70, 0.53)	0.794
Multiracial	0.13 (-0.85, 1.12)	0.792	0.41 (-0.66, 1.48)	0.457	0.13 (-0.35, 0.62)	0.585
CSUEB Race/ethnicity (ref: other race/ethnicity)
White	-2.46 (-5.45, 0.54)	0.107	0.04 (-2.61, 2.68)	0.978	0.71 (-0.54, 1.96)	0.264
Hispanic/Latine	-2.22 (-4.70, 0.26)	0.078	-0.06 (-2.25, 2.13)	0.957	0.51 (-0.53, 1.55)	0.332
AAPI	-1.94 (-4.43, 0.55)	0.125	-0.32 (-2.52, 1.87)	0.771	0.44 (-0.61, 1.48)	0.409
Multiracial	-1.77 (-4.76, 1.22)	0.244	0.97 (-1.67, 3.62)	0.465	0.73 (-0.52, 1.99)	0.25
UCR Race/ethnicity (ref: other race/ethnicity)
White	0.33 (-1.18, 1.85)	0.666	1.42 (-0.22, 3.07)	0.089	0.37 (-0.37, 1.11)	0.321
Hispanic/Latine	0.59 (-0.67, 1.84)	0.358	-0.21 (-1.57, 1.15)	0.763	-0.30 (-0.91, 0.32)	0.339
AAPI	-0.16 (-1.42, 1.10)	0.807	0.05 (-1.32, 1.41)	0.945	0.08 (-0.53, 0.70)	0.794
Multiracial	-0.02 (-1.50, 1.45)	0.974	0.45 (-1.15, 2.06)	0.579	0.22 (-0.51, 0.94)	0.558
CSUEB Race/ethnicity (ref: multiracial)
White	-0.69 (-3.55, 2.18)	0.635	-0.94 (-3.47, 1.59)	0.462	-0.02 (-1.22, 1.18)	0.972
Hispanic/Latine	-0.46 (-2.78, 1.87)	0.699	-1.04 (-3.09, 1.02)	0.319	-0.22 (-1.20, 0.75)	0.654
AAPI	-0.17 (-2.50, 2.16)	0.883	-1.30 (-3.36, 0.76)	0.213	-0.30 (-1.27, 0.68)	0.55
Other race/ethnicity	1.77 (-1.22, 4.76)	0.244	-0.98 (-3.62, 1.67)	0.465	-0.73 (-1.99, 0.52)	0.708
UCR Race/ethnicity (ref: multiracial)
White	0.36 (-0.94, 1.65)	0.588	0.97 (-0.43, 2.38)	0.176	0.16 (-0.47, 0.79)	0.623
Hispanic/Latine	0.61 (-0.37, 1.60)	0.221	-0.66 (-1.73, 0.40)	0.223	-0.51 (-0.99, -0.03)	0.036*
AAPI	-0.13 (-1.12, 0.85)	0.792	-0.41 (-1.48, 0.66)	0.457	-0.13 (-0.62, 0.35)	0.585
Other race/ethnicity	0.02 (-1.45, 1.50)	0.974	-0.45 (-2.06, 1.15)	0.579	-0.22 (-0.94, 0.51)	0.558
* P value ≤ 0.05
