# Supplementary material for: The accuracy of self-reported height, weight and BMI in a sample of emerging adult college students across California: an observational study
Source: BMC Med Res Methodol. 2026 Jan 12;26:28. doi: 10.1186/s12874-025-02745-5 (PMC12888549; doi:10.1186/s12874-025-02745-5)
Supplement: Supplementary file 4 — Additional file 4. Table 2 stratified by gap between survey and health visit. A table detailing the same analysis as completed in Table 2, but with the sample divided by whether the gap between the participant completing the online survey and the health visit was less than a week or a week or more. [file 12874_2025_2745_MOESM4_ESM.xlsx]

## Sheet: Sheet1
Table 2 stratified by gap between survey and health visit
Characteristic	Height Misreporting Coefficient (95% CI)	Height P>|t|	Weight Misreporting Coefficient (95% CI)	Weight P>|t|	BMI Misreporting Coefficient (95% CI)	BMI P>|t|
<Week Gap Age	0.03 (-0.18, 0.24)	0.768	-0.04 (-0.31, 0.22)	0.746	-0.03 (-0.15, 0.09)	0.608
≥Week Gap Age	-0.00 (-0.27, 0.26)	0.972	-0.12 (-0.36, 0.12)	0.33	-0.03 (-0.14, 0.08)	0.594
<Week Gap Weight status (ref: normal weight)
Underweight	-0.01 (-1.32, 1.30)	0.988	1.81 (0.24, 3.37)	0.024*	0.70 (0.01, 1.39)	0.046*
Overweight	0.14 (-0.57, 0.86)	0.693	-1.41 (-2.27, -0.55)	0.001*	-0.63 (-1.00, -0.25)	0.001*
Obese	0.22 (-0.67, 1.10)	0.631	-1.83 (-2.89, -0.77)	0.001*	-0.94 (-1.41, -0.47)	<0.001*
≥Week Gap Weight status (ref: normal weight)
Underweight	0.19 (-1.16, 1.55)	0.779	0.56 (-0.68, 1.81)	0.373	0.22 (-0.32, 0.77)	0.421
Overweight	-0.07 (-1.04, 0.89)	0.879	-0.37 (-1.25, 0.52)	0.415	-0.21 (-0.60, 0.18)	0.282
Obese	2.30 (1.13, 3.47)	<0.001*	-1.80 (-2.88, -0.73)	0.001*	-1.69 (-2.16, -1.22)	<0.001*
<Week Gap Gender (ref: cisgender men)
Cisgender women	-1.40 (-2.03, -0.77)	<0.001*	-0.29 (-1.09, 0.51)	0.474	0.23 (-0.12, 0.58)	0.201
Trans/genderqueer/nonbinary	-1.09 (-2.39, 0.20)	0.097	0.68 (-0.94, 2.30)	0.409	0.50 (-0.22, 1.22)	0.171
≥Week Gap Gender (ref: cisgender men)
Cisgender women	-1.44 (-2.33, -0.55)	0.002*	-0.17 (-0.97, 0.62)	0.668	0.36 (-0.14, 0.74)	0.059
Trans/genderqueer/nonbinary	-1.11 (-2.84, 0.61)	0.206	-0.04 (-1.58, 1.49)	0.955	0.41 (-0.32, 1.14)	0.267
<Week Gap Sex assigned at birth (ref: male)
Female	-1.34 (-1.93, -0.75)	<0.001*	-0.03 (-0.80, 0.73)	0.931	0.30 (-0.03, 0.64)	0.077
≥Week Gap Sex assigned at birth (ref: male)
Female	-1.48 (-2.29, -0.67)	<0.001*	-0.46 (-1.21, 0.29)	0.232	0.25 (-0.10, 0.60)	0.159
<Week Gap Sexual orientation (ref: heterosexual or straight)
Gay/Lesbian/Bisexual/Pansexual/Queer	-0.96 (-1.67, -0.25)	0.008*	-0.09 (-0.95, 0.78)	0.838	0.23 (-0.16, 0.62)	0.248
Other sexual orientation	-1.20 (-2.79, 0.37)	0.133	-0.90 (-2.82, 1.02)	0.358	-0.02 (-0.89, 0.86)	0.968
≥Week Gap Sexual orientation (ref: heterosexual or straight)
Gay/Lesbian/Bisexual/Pansexual/Queer	-0.30 (-1.26, 0.67)	0.544	-0.65 (-1.51, 0.21)	0.137	-0.20 (-0.60, 0.21)	0.347
Other sexual orientation	-0.29 (-1.86, 1.29)	0.722	1.46 (0.06, 2.86)	0.042*	0.70 (0.04, 1.37)	0.038*
<Week Gap Household poverty status (ref: at or below the poverty level)
Above the poverty level	-0.49 (-1.56, 0.58)	0.368	-0.42 (-1.68, 0.83)	0.506	-0.07 (-0.63, 0.49)	0.803
Missing income information	-0.18 (-1.14, 0.78)	0.712	-0.80 (-1.92, 0.33)	0.163	-0.26 (-0.76, 0.24)	0.301
≥Week Gap Household poverty status (ref: at or below the poverty level)
Above the poverty level	0.86 (-0.60, 2.33)	0.245	1.32 (0.08, 2.56)	0.037*	0.23 (-0.37, 0.82)	0.451
Missing income information	0.45 (-0.81, 1.70)	0.485	1.61 (0.54, 2.67)	0.003*	0.50 (-0.01, 1.01)	0.054
<Week Gap Disordered eating (ref: no)
Yes	0.27 (-0.36, 0.91)	0.393	0.12 (-0.63, 0.86)	0.76	-0.01 (-0.35, 0.33)	0.948
≥Week Gap Disordered eating (ref: no)
Yes	0.70 (-0.15, 1.55)	0.106	-0.05 (-0.81, 0.72)	0.9	-0.32 (-0.68, 0.03)	0.076
<Week Gap Race/ethnicity (ref: white)
Hispanic/Latine	0.70 (-0.45, 1.85)	0.231	-0.91 (-2.29, 0.48)	0.198	-0.63 (-1.25, -0.01)	0.046
AAPI	0.21 (-0.95, 1.37)	0.721	-0.96 (-2.36, 0.43)	0.175	-0.45 (-1.08, 0.17)	0.157
Other race/ethnicity	1.41 (-0.20, 3.01)	0.085	-0.50 (-2.42, 1.44)	0.617	-0.60 (-1.47, 0.26)	0.171
Multiracial	0.53 (-0.89, 1.94)	0.463	0.06 (-1.65, 1.76)	0.949	-0.19 (-0.96, 0.57)	0.616
≥Week Gap Race/ethnicity (ref: white)
Hispanic/Latine	0.06 (-1.50, 1.62)	0.941	-1.63 (-3.02, -0.23)	0.022*	-0.57 (-1.23, 0.09)	0.089
AAPI	-0.58 (-2.14, 0.98)	0.464	-1.28 (-2.67, 0.11)	0.07	-0.17 (-0.82, 0.49)	0.618
Other race/ethnicity	-0.54 (-2.78, 1.69)	0.632	-1.62 (-3.62, 0.38)	0.111	-0.33 (-1.27, 0.61)	0.495
Multiracial	-0.68 (-2.66, 1.29)	0.498	-1.05 (-2.82, 0.71)	0.241	-0.04 (-0.88, 0.79)	0.917
<Week Gap Race/ethnicity (ref: Hispanic/Latine)
White	-0.70 (-1.85, 0.45)	0.231	0.91 (-0.48, 2.29)	0.198	0.63 (0.01, 1.25)	0.046*
AAPI	-0.49 (-1.20, 0.23)	0.18	-0.06 (-0.93, 0.81)	0.896	0.18 (-0.21, 0.57)	0.357
Other race/ethnicity	0.71 (-0.61, 2.02)	0.293	0.42 (-1.17, 2.00)	0.606	0.03 (-0.68, 0.74)	0.934
Multiracial	-0.17 (-1.25, 0.91)	0.754	0.96 (-0.34, 2.27)	0.147	0.44 (-0.15, 1.02)	0.141
≥Week Gap Race/ethnicity (ref: Hispanic/Latine)
White	-0.06 (-1.62, 1.50)	0.941	1.62 (0.23, 3.02)	0.022*	0.57 (-0.09, 1.23)	0.089
AAPI	-0.64 (-1.57, 0.30)	0.179	0.34 (-0.49, 1.18)	0.418	0.40 (0.01, 0.80)	0.045*
Other race/ethnicity	-0.60 (-2.46, 1.25)	0.522	0.01 (-1.65, 1.66)	0.992	0.24 (-0.54, 1.02)	0.54
Multiracial	-0.74 (-2.27, 0.79)	0.343	0.57 (-0.80, 1.94)	0.411	0.53 (-0.12, 1.17)	0.11
<Week Gap Race/ethnicity (ref: AAPI)
White	-0.21 (-1.37, 0.95)	0.721	0.96 (-0.43, 2.36)	0.175	0.45 (-0.17, 1.08)	0.157
Hispanic/Latine	0.49 (-0.23, 1.20)	0.18	0.06 (-0.81, 0.92)	0.896	-0.18 (-0.57, 0.21)	0.357
Other race/ethnicity	1.19 (-0.13, 2.52)	0.077	0.47 (-1.13, 2.07)	0.56	-0.15 (-0.87, 0.56)	0.678
Multiracial	0.32 (-0.78, 1.41)	0.568	1.02 (-0.30, 2.34)	0.128	0.26 (-0.33, 0.85)	0.393
≥Week Gap Race/ethnicity (ref: AAPI)
White	0.58 (-0.98, 2.14)	0.464	1.28 (-0.11, 2.67)	0.07	0.17 (-0.49, 0.82)	0.618
Hispanic/Latine	0.64 (-0.30, 1.57)	0.179	-0.34 (-1.18, 0.49)	0.418	-0.40 (-0.80, -0.01)	0.045
Other race/ethnicity	0.04 (-1.81, 1.88)	0.97	-0.34 (-1.99, 1.32)	0.69	-0.16 (-0.93, 0.62)	0.686
Multiracial	-0.10 (-1.63, 1.43)	0.897	0.23 (-1.14, 1.60)	0.741	0.12 (-0.52, 0.77)	0.709
<Week Gap Race/ethnicity (ref: other race/ethnicity)
White	-1.41 (-3.01, 0.20)	0.085	0.49 (-1.44, 2.42)	0.617	0.60 (-0.26, 1.47)	0.171
Hispanic/Latine	-0.71 (-2.02, 0.61)	0.293	-0.42 (-2.00, 1.17)	0.606	-0.03 (-0.74, 0.68)	0.934
AAPI	-1.19 (-2.52, 0.13)	0.077	-0.47 (-2.07, 1.13)	0.566	0.15 (-0.56, 0.87)	0.678
Multiracial	-0.88 (-2.43, 0.68)	0.267	0.55 (-1.33, 2.42)	0.566	0.41 (-0.43, 1.25)	0.34
≥Week Gap Race/ethnicity (ref: other race/ethnicity)
White	0.54 (-1.69, 2.78)	0.632	1.62 (-0.38, 3.61)	0.111	0.33 (-0.61, 1.27)	0.495
Hispanic/Latine	0.60 (-1.25, 2.46)	0.522	-0.01 (-1.66, 1.65)	0.992	-0.24 (-1.02, 0.54)	0.54
AAPI	-0.04 (-1.88, 1.81)	0.97	0.34 (-1.32, 1.99)	0.69	0.16 (-0.62, 0.94)	0.686
Multiracial	-0.14 (-2.35, 2.08)	0.903	0.57 (-1.41, 2.54)	0.574	0.28 (-0.65, 1.22)	0.552
<Week Gap Race/ethnicity (ref: multiracial)
White	-0.53 (-1.94, 0.89)	0.463	-0.06 (-1.76, 1.65)	0.949	0.19 (-0.57, 0.96)	0.616
Hispanic/Latine	0.17 (-0.91, 1.25)	0.754	-0.96 (-2.27, 0.34)	0.147	-0.44 (-1.02, 0.15)	0.141
AAPI	-0.32 (-1.41, 0.78)	0.568	-1.02 (-2.34, 0.30)	0.128	-0.26 (-0.85, 0.33)	0.393
Other race/ethnicity	0.88 (-0.68, 2.43)	0.267	-0.55 (-2.42, 1.33)	0.566	-0.41 (-1.25, 0.43)	0.34
≥Week Gap Race/ethnicity (ref: multiracial)
White	0.68 (-1.29, 2.66)	0.498	1.05 (-0.71, 2.82)	0.241	0.04 (-0.79, 0.88)	0.917
Hispanic/Latine	0.74 (-0.79, 2.27)	0.343	-0.57 (-1.94, 0.80)	0.411	-0.53 (-1.17, 0.12)	0.11
AAPI	0.10 (-1.43, 1.63)	0.897	-0.23 (-1.60, 1.14)	0.741	-0.12 (-0.77, 0.52)	0.709
Other race/ethnicity	0.14 (-2.08, 2.35)	0.903	-0.57 (-2.54, 1.41)	0.574	-0.28 (-1.22, 0.65)	0.552
* P value ≤ 0.05
