# Supplementary material for: The accuracy of self-reported height, weight and BMI in a sample of emerging adult college students across California: an observational study
Source: BMC Med Res Methodol. 2026 Jan 12;26:28. doi: 10.1186/s12874-025-02745-5 (PMC12888549; doi:10.1186/s12874-025-02745-5)
Supplement: Supplementary file 5 — Additional file 5. Divided by gender and race/ethnicity: means for self-reported and measured height, weight, and BMI. A table containing mean self-reported and measured height, weight, and BMI divided by gender and race/ethnicity. [file 12874_2025_2745_MOESM5_ESM.xlsx]

## Sheet: Sheet1
Divided by gender and race/ethnicity: means for self-reported and measured height, weight, and BMI
N	Cisgender Men	Cisgender Women
Overall	194	332
White	12	24
Hispanic/Latine	70	130
AAPI	68	120
Other race/ethnicity	13	17
Multiracial	21	26
Category	Mean (95% CI)
Self-reported Height
Overall	176.3 (175.2, 177.3)	160.6 (159.9, 161.3)
White	178.6 (175.3, 182.0)	164.0 (160.7, 167.2)
Hispanic/Latine	175.2 (173.5, 176.9)	159.8 (158.8, 160.9)
AAPI	174.9 (173.1, 176.7)	160.1 (159.0, 161.2)
Other race/ethnicity	181.6 (177.3, 185.9)	161.6 (157.6, 165.6)
Multiracial	179.1 (176.2, 182.0)	160.6 (157.2, 164.0)
Measured Height
Overall	173.8 (172.8, 174.8)	159.5 (158.8, 160.2)
White	175.6 (170.5, 180.7)	163.8 (160.9, 166.6)
Hispanic/Latine	172.4 (170.8, 174.0)	158.5 (157.4, 159.5)
AAPI	172.9 (171.4, 174.5)	159.2 (158.2, 160.2)
Other race/ethnicity	177.9 (173.5, 182.2)	160.6 (156.2, 164.9)
Multiracial	176.8 (173.8, 179.8)	159.9 (156.7, 163.0)
Difference in Height Values (Self-reported - Measured)
Overall	2.45 (1.92, 2.98)	1.04 (0.75, 1.33)
White	3.06 (-0.45, 6.58)	0.20 (-0.68, 1.09)
Hispanic/Latine	2.75 (1.82, 3.67)	1.35 (0.92, 1.77)
AAPI	1.98 (0.98, 2.97)	0.87 (0.40, 1.55)
Other race/ethnicity	3.75 (2.58, 4.93)	1.01 (-0.39, 2.42)
Multiracial	2.24 (1.60, 2.87)	0.75 (-0.06, 1.57)
P-Values of ANOVA Test on Difference in Height by Race	0.56	0.48
Self-reported Weight
Overall	76.2 (73.7, 78.8)	60.8 (59.4, 62.2)
White	71.4 (64.2, 78.7)	64.2 (57.9, 70.5)
Hispanic/Latine	80.3 (75.3, 85.3)	63.5 (61.2, 65.8)
AAPI	72.9 (69.6, 76.2)	56.1 (54.3, 57.8)
Other race/ethnicity	79.8 (66.9, 92.8)	61.9 (55.4, 68.3)
Multiracial	75.2 (65.9, 84.5)	64.5 (57.4, 71.5)
Measured Weight
Overall	76.9 (74.2, 79.5)	61.7 (60.3, 63.2)
White	70.9 (63.7, 78.0)	64.7 (58.4, 71.1)
Hispanic/Latine	81.4 (76.1, 86.7)	64.6 (62.2, 66.9)
AAPI	73.7 (70.1, 77.2)	57.0 (55.1, 58.8)
Other race/ethnicity	80.2 (66.9, 93.4)	62.7 (55.3, 70.1)
Multiracial	74.9 (65.9, 84.0)	64.8 (57.9, 71.7)
Difference in Weight Values (Self-reported - Measured)
Overall	-0.68 (-1.18, -0.18)	-0.90 (-1.22, -0.58)
White	0.56 (-0.44, 1.55)	-0.53 (-1.59, 0.53)
Hispanic/Latine	-1.07 (-2.04, -0.09)	-1.03 (-1.58, -0.49)
AAPI	-0.71 (-1.55, 0.12)	-0.90 (-1.31, -0.48)
Other race/ethnicity	-0.36 (-2.08, 1.37)	-0.86 (-2.51, 0.78)
Multiracial	0.24 (-1.13, 1.61)	-0.33 (-2.16, 1.49)
P-Values of ANOVA Test on Difference in Weight by Race	0.47	0.85
Self-reported BMI
Overall	24.5 (23.7, 25.2)	23.6 (23.1, 24.1)
White	22.4 (20.1, 24.7)	23.9 (21.5, 26.4)
Hispanic/Latine	26.1 (24.6, 27.7)	24.9 (24.0, 25.7)
AAPI	23.8 (22.9, 24.6)	21.9 (21.2, 22.5)
Other race/ethnicity	24.0 (20.7, 27.4)	23.7 (21.2, 26.2)
Multiracial	23.4 (20.8, 26.0)	24.9 (22.3, 27.5)
Measured BMI
Overall	25.4 (24.6, 26.3)	24.2 (23.7, 24.8)
White	23.2 (20.1, 26.3)	24.2 (21.7, 26.6)
Hispanic/Latine	27.4 (25.6, 29.1)	25.7 (24.8, 26.6)
AAPI	24.6 (23.5, 25.6)	22.5 (21.8, 23.2)
Other race/ethnicity	25.2 (21.6, 28.7)	24.4 (21.5, 27.2)
Multiracial	23.9 (21.3, 26.5)	25.3 (22.7, 27.8)
Difference in BMI Values (Self-reported - Measured)
Overall	-0.94 (-1.18, -0.72)	-0.65 (-0.80, -0.50)
White	-0.80 (-2.07, 0.47)	-0.22 (-0.65, 0.20)
Hispanic/Latine	-1.22 (-1.67, -0.77)	-0.83 (-1.09, -0.57)
AAPI	-0.79 (-1.18, -0.41)	-0.60 (-0.81, -0.38)
Other race/ethnicity	-1.13 (-1.68, -0.58)	-0.65 (-1.32, 0.02)
Multiracial	-0.52 (-0.95, -0.08)	-0.34 (-0.98, 0.30)
P-Values of ANOVA Test on Difference in BMI by Race	0.5	0.29
We excluded participants who did not know or preferred not to say their race/ethnicity because their inclusion would have made subgroups too small for us to analyze (n<10). They are still included in the overall category analyses. We also removed all TGD participants for every race/ethnicity category due to small subgroup sizes (n<10).
